# Supplementary material for: Root-Zone Nitrogen Fertilization Increases Oilseed Rape Yield: Reprogramming Rhizosphere N-Cycling and Strengthening Soil–Plant Coupling
Source: Plants (Basel). 2026 Apr 8;15(8):1137. doi: 10.3390/plants15081137 (PMC13119254; doi:10.3390/plants15081137)
Supplement: Supplementary file 1 [file plants-15-01137-s001.zip]

Archive with 1 entries (1 files):
- plants-4141771-supplementary.pdf
